# Supplementary material for: Smoking Cessation Support for Pregnant Women Provided by English Stop Smoking Services and National Health Service Trusts: A Survey
Source: Int J Environ Res Public Health. 2022 Jan 31;19(3):1634. doi: 10.3390/ijerph19031634 (PMC8835166; doi:10.3390/ijerph19031634)
Supplement: Supplementary file 1 [file ijerph-19-01634-s001.zip]

Archive with 2 entries (2 files):
- Figure S1-LA Survey.pdf
- Figure S2-NHS Trust Survey.pdf
